# Supplementary material for: Genome assembly and isoform analysis of a highly heterozygous New Zealand fisheries species, the tarakihi (Nemadactylus macropterus)
Source: G3 (Bethesda). 2022 Dec 8;13(2):jkac315. doi: 10.1093/g3journal/jkac315 (PMC9911067; doi:10.1093/g3journal/jkac315)
Supplement: jkac315_Supplementary_Data [file jkac315_supplementary_data.zip]

Archive with 2 entries (2 files):
- File_S1_G3-2022-403723.docx
- File_S2_G3-2022-403723.docx
